# Supplementary material for: In vivo analysis of influenza A mRNA secondary structures identifies critical regulatory motifs
Source: Nucleic Acids Res. 2019 May 4;47(13):7003–17. doi: 10.1093/nar/gkz318 (PMC6648356; doi:10.1093/nar/gkz318)
Supplement: gkz318_Supplemental_Files [file gkz318_supplemental_files.zip]

Archive with 7 entries (7 files):
- Supplementary Data R1.zip
- Supplementary Data.pdf
- Table S1.xlsx
- Table S2.xlsx
- Table S3.xlsx
- Table S4.xlsx
- Table S5.xlsx
