# Supplementary material for: In vivo analysis of influenza A mRNA secondary structures identifies critical regulatory motifs
Source: Nucleic Acids Res. 2019 May 4;47(13):7003–17. doi: 10.1093/nar/gkz318 (PMC6648356; doi:10.1093/nar/gkz318)
Supplement: gkz318_Supplemental_Files [file gkz318_supplemental_files.zip › Table S1.xlsx]

## Sheet: Table S1
Segment	Sequence 5’ ® 3’	Position on (+)RNA
1	Biotin-TEG-TCAGTAAGTATGCTAGAGTCCCGTTTCCGTTTCATTACCAACACCACGTCTCCTTGCCCAATTAGCACATTAGCCTTCTC	2185-2264
2	Biotin-TEG-GAGCTCTTCAATGGTGGAACAGATCTTCATGATCTCAGTGAACTCTTCTTTCTTTATCCTTCCAGATTCGAAATCAATCC	2204-2283
3	Biotin-TEG-AGTTGAACCAAGAAGCATTAAGCAAAACCCAGGGATCATTAATTAGGCACTCCTCAATTGCTTCATATAGCCCCCCAAGA	2070-2149
4	Biotin-TEG-AGAACACATCCAGAAACTGATTGCCCCCAGGGAGACCAAAAGCACCAGTGAACTGGCGACAGTTGAGTAGATCGCCAGAA	1621-1700
5	Biotin-TEG-CTTTTCGTCCGAGAGCTCGAAGACTCCCCGCCCCTGGAAAGACACATCTTCTGGTCTTGCACTTTCCATCATCCTTATGA	1376-1455
6	Biotin-TEG-CCATTATCTGGACCTGAAATTCCGATTGTTAGCCAGCCCATGCCATCATGACATGCACTTGCTGACCAAGCAACCGATTC	498-577
7	Biotin-TEG-CGTCTACGCTGCAGTCCTCGCTCACTGGGCACGGTGAGCGTGAACACAAATCCTAAAATCCCCTTAGTCAGAGGTGACAG	179-258
8	Biotin-TEG-TCTCCAAGCGAATCTCTGTAGAGTTTCAGAGACTCGAACTGTGTTATCATTCCATTCAAGTCCTCCGATGAGGACTCCAA	559-638
