# Supplementary material for: In vivo analysis of influenza A mRNA secondary structures identifies critical regulatory motifs
Source: Nucleic Acids Res. 2019 May 4;47(13):7003–17. doi: 10.1093/nar/gkz318 (PMC6648356; doi:10.1093/nar/gkz318)
Supplement: gkz318_Supplemental_Files [file gkz318_supplemental_files.zip › Table S2.xlsx]

## Sheet: Table S2
Primer	Sequence 5’ ® 3’	Description
OligodT-overhang	TATAGAATTCGCGGCCGCTCGCGATTTTTTTTTTTTTTTTTTTTTTTTVN	Targeted DMS-MaPseq analysis of segment 7 and 8 short splice isoforms
Overhang-Rev	GTATAGAATTCGCGGCCGCTCGCGAT
Seg7-For	AGCGAAAGCAGGTAGATATTGAAAG
Seg8-For	AGCAAAAGCAGGGTGACAAA
T7prom-Seg1-For	TAATACGACTCACTATAGGGAGCGAAAGCAGGTCAATTATATTCA	Generation of templates for in vitro transcription of IAV segments
T7prom-Seg2-For	TAATACGACTCACTATAGGGAGCGAAAGCAGGCAAACC
T7prom-Seg3-For	TAATACGACTCACTATAGGGAGCGAAAGCAGGTACTGATC
T7prom-Seg4-For	TAATACGACTCACTATAGGGAGCAAAAGCAGGGGAAAATA
T7prom-Seg5-For	TAATACGACTCACTATAGGGAGCAAAAGCAGGGTAGATAATCAC
T7prom-Seg6-For	TAATACGACTCACTATAGGGAGCGAAAGCAGGAGTTTAAAATGA
T7prom-Seg7-For	TAATACGACTCACTATAGGGAGCGAAAGCAGGTAGATATTGAAAG
T7prom-Seg8-For	TAATACGACTCACTATAGGGAGCAAAAGCAGGGTGACA
Seg1-Rev	AAACTATTCGACACTAATTGATGGCC
Seg2-Rev	CATGAAGGACAAGCTAAATTCACTATT
Seg3-Rev	GGACAGTATGGATAGCAAATAGTAGC
Seg4-Rev	CCTCATATTTCTGAAATTCTAATCTCA
Seg5-Rev	CTTTAATTGTCGTACTCCTCTGCAT
Seg6-Rev	GAACAGACTACTTGTCAATGGTGAA
Seg7-Rev	ACTCCAGCTCTATGCTGACA
Seg8-Rev	ATTATTAAATAAGCTGAAATGAGAAAG
Seg1-PR-Illumina-For	GTTCAGAGTTCTACAGTCCGACGATCTGAACTGAGCAACCTTGCGA	Capture probes' pairing regions targeted DMS-MaPseq analysis
Seg1-PR-Illumina-Rev	CCTTGGCACCCGAGAATTCCACTTTTGGTCGCTGTCTGGCT
Seg2-PR-Illumina-For	GTTCAGAGTTCTACAGTCCGACGATCGAGGCTATGGTTTCCAGAGC
Seg2-PR-Illumina-Rev	CCTTGGCACCCGAGAATTCCAGCTAAATTCACTATTTTTGCCGTCT
Seg3-PR-Illumina-For	GTTCAGAGTTCTACAGTCCGACGATCACAACCTTGAACCTGGGACC
Seg3-PR-Illumina-Rev	CCTTGGCACCCGAGAATTCCAGCACTGCCACAACTAACTCA
Seg4-PR-Illumina-For	GTTCAGAGTTCTACAGTCCGACGATCTGGAATCAATGGGGATCTATCAG
Seg4-PR-Illumina-Rev	CCTTGGCACCCGAGAATTCCAATCTCAGATGCATATTCTGCACTG
Seg5-PR-Illumina-For	GTTCAGAGTTCTACAGTCCGACGATCGGAGAACATCTGACATGAGGAC
Seg5-PR-Illumina-Rev	CCTTGGCACCCGAGAATTCCATCATGTCAAAGGAAGGCACGA
Seg6-PR-Illumina-For	GTTCAGAGTTCTACAGTCCGACGATCCCGTCCCCGTACAATTCAAG
Seg6-PR-Illumina-Rev	CCTTGGCACCCGAGAATTCCAGCCGTTGTATTTTAATACAGCCAC
Seg7-PR-Illumina-For	GTTCAGAGTTCTACAGTCCGACGATCGAATGGCTAAAGACAAGACCAATC
Seg7-PR-Illumina-Rev	CCTTGGCACCCGAGAATTCCATTTGGATCCCCGTTCCCATT
Seg8-PR-Illumina-For	GTTCAGAGTTCTACAGTCCGACGATCTCCAGGACATACTGCTGAGG
Seg8-PR-Illumina-Rev	CCTTGGCACCCGAGAATTCCAAGTGGAGGTCTCCCATTCTCA
PR-Adapter-For	AATGATACGGCGACCACCGAGATCTACACGTTCAGAGTTCTACAGTCCGA	Library enrichment
PR-Adapter-indexed-Rev*	CAAGCAGAAGACGGCATACGAGATXXXXXXGTGACTGGAGTTCCTTGGCACCCGAGAATTCCA
Seg1-MD-for	TCAGTCTTTAGTACCTAAGGCCA	Targeted DMS-MaPseq analysis of selected top-scoring domains
Seg1-MD-rev	GAGTCTCTTCGTGGCCTTGT
Seg2-MD-for	CAAACCCGTTCCAAAGCTGG
Seg2-MD-rev	GGGGATCCAGGAGTGTGTTG
Seg3-MD-for	AAGAAGTGCCATAGGCCAGG
Seg3-MD-rev	AAAGTCCTGCAGACCTTCCC
Seg4-MD-for	TGAGTTCTACCACAAGTGTGAC
Seg4-MD-rev	CCTCATATTTCTGAAATTCTAATCTCA
Seg5-MD-for	ATCAACAGAGGGCATCTGCG
Seg6-MD-for	AAGCTCCGTCCCCGTACAAT
Seg6-MD-rev	ATTTTGTACGAGGCCAGCCC
Seg7-MD-for	ACAGATTGCTGACTCCCAGC
Seg7-MD-rev	ATCTGCACCCCCATTCGTTT
	* The XXXXXX corresponds to the sequence of the index used for multiplexing.
