# Supplementary material for: In vivo analysis of influenza A mRNA secondary structures identifies critical regulatory motifs
Source: Nucleic Acids Res. 2019 May 4;47(13):7003–17. doi: 10.1093/nar/gkz318 (PMC6648356; doi:10.1093/nar/gkz318)
Supplement: gkz318_Supplemental_Files [file gkz318_supplemental_files.zip › Table S3.xlsx]

## Sheet: Segment 1
Domain 5' start	Domain 3' end	Mean P (in vivo)	Mean P (in vitro)	Mean conservation	Score
1925	1953	0.949	0.995	0.822	5.846
972	994	0.817	0.979	0.928	5.446
1695	1725	0.984	0.998	0.804	5.293
66	83	0.96	0.992	0.875	5.291
2037	2150	0.508	0.63	0.848	5.106
904	920	0.981	0.996	0.939	5.026
1579	1610	0.71	0.999	0.962	4.604
491	505	0.997	1	0.976	4.601
2172	2213	0.67	0.958	0.98	4.495
1286	1300	0.868	0.994	0.889	4.259
530	546	0.837	0.988	0.979	3.738
1785	1798	0.99	0.992	0.751	3.644
1491	1503	0.558	0.841	0.897	3.061
1843	1867	0.378	0.991	0.735	2.805
876	887	0.883	0.003	1	2.515
1540	1573	0.529	0.13	0.776	2.324
1189	1212	0.278	0.516	0.901	2.31
1410	1423	0.935	0.007	0.777	2.293
277	311	0.315	0	0.994	2.026
623	651	0.565	0.284	0.584	1.91
1975	1989	0.311	0.209	0.711	1.906
677	696	0.441	0.04	0.927	1.738
1637	1653	0.478	0	0.821	1.732
219	230	0.511	0.152	0.82	1.567

## Sheet: Segment 2
Domain 5' start	Domain 3' end	Mean P (in vivo)	Mean P (in vitro)	Mean conservation	Score
1962	2006	0.893	0.975	0.849	6.431
1030	1121	0.959	0.74	0.702	6.264
1415	1434	0.911	0.99	0.81	5.423
338	380	0.89	0.996	0.802	5.375
1794	1810	0.99	0.983	0.548	4.719
117	145	0.672	1	0.996	4.598
439	449	0.885	0.997	0.911	3.723
58	83	0.663	0.991	0.734	3.696
1235	1254	0.97	0.793	0.998	3.682
2172	2190	0.606	0.989	0.98	3.579
484	495	0.997	0.991	0.641	3.505
2088	2100	0.403	0.978	0.799	3.374
509	542	0.85	0.227	0.804	3.29
297	322	0.964	0.056	0.701	3.074
235	274	0.809	0.533	0.602	3.008
1642	1665	0.181	0.727	0.87	2.751
1566	1590	0.122	0.633	0.793	2.396
1140	1149	0.545	0.816	0.875	2.363
1317	1337	0.488	0.007	0.996	2.307
1384	1398	0.765	0.993	0.38	2.259
1887	1904	0.732	0.195	0.795	2.123
1551	1564	0.653	0.399	0.529	2.109
1338	1353	0.292	0.062	0.783	1.515
752	773	0.392	0.188	0.52	1.466
999	1022	0.144	0	0.743	1.373
1763	1774	0.234	0.039	0.997	1.342
837	849	0.448	0.056	0.765	1.34
1699	1717	0.375	0	0.628	1.338
2262	2285	0.16	0	0.998	1.224
692	726	0.257	0.014	0.515	1.047

## Sheet: Segment 3
Domain 5' start	Domain 3' end	Mean P (in vivo)	Mean P (in vitro)	Mean conservation	Score
1761	1783	0.975	0.998	0.898	6.068
1228	1271	0.953	0.91	0.778	5.923
1882	1926	0.844	0.973	0.76	4.718
1707	1724	0.829	0.992	0.84	4.587
2038	2061	0.672	0.998	0.875	4.384
570	583	0.977	1	0.836	3.75
841	864	0.791	0	0.855	2.792
1854	1866	0.523	0.987	0.517	2.703
130	141	0.638	0.882	0.682	2.327
982	1010	0.442	0.76	0.928	2.252
1030	1054	0.583	0.324	0.537	2.237
490	500	0.924	0.457	0.699	2.198
1687	1703	0.617	0	0.964	2.107
1929	1941	0.642	0.072	0.634	2.086
1077	1088	0.586	0.872	0.453	2.019
906	926	0.334	0	0.907	1.53

## Sheet: Segment 4
Domain 5' start	Domain 3' end	Mean P (in vivo)	Mean P (in vitro)	Mean conservation	Score
1607	1670	0.706	0.722	0.8	5.067
226	242	0.944	0.988	0.621	3.404
611	630	0.842	0.227	0.895	3.039
1527	1544	0.804	0.986	0.482	3.028
932	955	0.729	0.003	0.712	2.236
1021	1052	0.595	0	0.646	2.14
492	503	0.593	0.419	0.571	2.111
255	264	0.704	0.466	0.745	2.023
1323	1395	0.212	0.075	0.892	2
73	84	0.429	0.059	0.696	1.578
716	758	0.105	0	0.476	0.899
548	559	0.676	0.001	0.099	0.819

## Sheet: Segment 5
Domain 5' start	Domain 3' end	Mean P (in vivo)	Mean P (in vitro)	Mean conservation	Score
1477	1529	0.892	0.995	0.998	6.944
1278	1370	0.93	0.653	0.701	5.74
356	373	0.984	0.999	0.915	5.425
769	815	0.808	0.955	0.782	5.03
21	35	0.885	0.997	0.983	4.939
1200	1217	0.654	0.982	0.91	3.668
907	953	0.478	0.683	0.733	3.382
395	409	0.651	0.968	0.744	3.151
1428	1445	0.231	0.042	0.997	2.189
292	303	0.501	0.383	0.93	1.917
1098	1118	0.332	0	0.868	1.857
1129	1146	0.335	0	0.799	1.756
1455	1465	0.397	0.51	0.685	1.682
742	755	0.564	0.004	0.891	1.542
145	180	0.156	0.031	0.905	1.456
1245	1258	0.316	0	0.809	1.188

## Sheet: Segment 6
Domain 5' start	Domain 3' end	Mean P (in vivo)	Mean P (in vitro)	Mean conservation	Score
502	555	0.823	0.902	0.894	6.911
1116	1141	0.807	0.901	0.656	4.995
940	961	0.876	1	0.753	4.919
452	474	0.677	0.788	0.981	3.787
708	724	0.789	0.956	0.627	3.673
61	75	0.792	0.992	0.563	3.633
252	267	0.677	0.427	0.945	3.531
433	445	0.869	0.883	0.585	3.116
1356	1373	0.654	0	0.796	2.244

## Sheet: Segment 7
Domain 5' start	Domain 3' end	Mean P (in vivo)	Mean P (in vitro)	Mean conservation	Score
634	725	0.892	0.974	0.887	7.085
967	994	0.926	0.983	0.998	6.438
258	312	0.914	0.94	0.968	6.107
101	122	0.83	0.818	0.959	4.88
474	514	0.953	0.48	0.892	4.812
220	239	0.772	0.997	0.996	4.765
950	964	0.916	0.993	0.997	4.499
386	403	0.875	0.416	0.956	3.872
894	919	0.799	0.667	0.85	3.751
432	462	0.569	0.595	0.657	3.46
573	596	0.441	0.812	0.894	3.191
520	532	0.47	0.838	0.719	2.142
601	631	0.329	0.001	0.933	1.684

## Sheet: Segment 8
Domain 5' start	Domain 3' end	Mean P (in vivo)	Mean P (in vitro)	Mean conservation	Score
603	630	0.973	0.997	0.965	6.5
409	435	0.918	0.997	0.939	6.318
114	167	0.623	0.998	0.902	6.048
562	581	0.988	0.997	0.942	5.853
225	246	0.983	0.973	0.929	5.77
480	525	0.564	0.928	0.885	5.445
299	323	0.672	0.832	0.97	4.388
816	829	0.669	0.997	0.888	3.406
329	389	0.363	0.117	0.939	2.999
249	274	0.825	0.003	0.683	2.337
204	213	0.621	0	0.786	1.487
