# Supplementary material for: In vivo analysis of influenza A mRNA secondary structures identifies critical regulatory motifs
Source: Nucleic Acids Res. 2019 May 4;47(13):7003–17. doi: 10.1093/nar/gkz318 (PMC6648356; doi:10.1093/nar/gkz318)
Supplement: gkz318_Supplemental_Files [file gkz318_supplemental_files.zip › Table S4.xlsx]

## Sheet: Segment 1
Domain 5' start	Domain 3' end	Mean P (in vivo)	Mean P (in vitro)	Mean conservation	Score
1925	1953	0.949	0.995	0.817	5.836
66	83	0.96	0.992	0.93	5.395
972	994	0.817	0.979	0.889	5.367
1695	1725	0.984	0.998	0.827	5.336
2037	2150	0.508	0.63	0.844	5.096
904	920	0.981	0.996	0.963	5.067
1579	1610	0.71	0.999	0.956	4.593
491	505	0.997	1	0.969	4.591
2172	2213	0.67	0.958	0.984	4.501
1286	1300	0.868	0.994	0.848	4.195
530	546	0.837	0.988	0.943	3.69
1785	1798	0.99	0.992	0.76	3.656
1491	1503	0.558	0.841	0.825	2.965
1843	1867	0.378	0.991	0.683	2.737
876	887	0.883	0.003	0.999	2.515
1540	1573	0.529	0.13	0.788	2.344
1189	1212	0.278	0.516	0.881	2.283
1410	1423	0.935	0.007	0.748	2.254
277	311	0.315	0	0.99	2.02
1975	1989	0.311	0.209	0.777	2.008
623	651	0.565	0.284	0.626	1.967
1637	1653	0.478	0	0.858	1.781
677	696	0.441	0.04	0.917	1.726
219	230	0.511	0.152	0.796	1.542

## Sheet: Segment 2
Domain 5' start	Domain 3' end	Mean P (in vivo)	Mean P (in vitro)	Mean conservation	Score
1962	2006	0.893	0.975	0.856	6.445
1030	1121	0.959	0.74	0.754	6.398
338	380	0.89	0.996	0.822	5.415
1415	1434	0.911	0.99	0.801	5.406
1794	1810	0.99	0.983	0.606	4.826
117	145	0.672	1	0.996	4.598
58	83	0.663	0.991	0.79	3.782
1235	1254	0.97	0.793	0.995	3.678
439	449	0.885	0.997	0.874	3.675
484	495	0.997	0.991	0.707	3.594
2172	2190	0.606	0.989	0.989	3.591
2088	2100	0.403	0.978	0.791	3.362
509	542	0.85	0.227	0.805	3.292
297	322	0.964	0.056	0.686	3.046
235	274	0.809	0.533	0.593	2.995
1642	1665	0.181	0.727	0.931	2.845
1566	1590	0.122	0.633	0.797	2.403
1140	1149	0.545	0.816	0.862	2.349
1317	1337	0.488	0.007	0.995	2.305
1384	1398	0.765	0.993	0.401	2.282
1887	1904	0.732	0.195	0.773	2.097
1551	1564	0.653	0.399	0.486	2.05
1338	1353	0.292	0.062	0.858	1.615
1699	1717	0.375	0	0.733	1.478
752	773	0.392	0.188	0.515	1.459
837	849	0.448	0.056	0.772	1.348
1763	1774	0.234	0.039	0.997	1.341
999	1022	0.144	0	0.693	1.296
2262	2285	0.16	0	0.998	1.224
692	726	0.257	0.014	0.507	1.038

## Sheet: Segment 3
Domain 5' start	Domain 3' end	Mean P (in vivo)	Mean P (in vitro)	Mean conservation	Score
1761	1783	0.975	0.998	0.893	6.058
1228	1271	0.953	0.91	0.793	5.957
1882	1926	0.844	0.973	0.797	4.785
1707	1724	0.829	0.992	0.863	4.627
2038	2061	0.672	0.998	0.903	4.432
570	583	0.977	1	0.921	3.862
1854	1866	0.523	0.987	0.622	2.843
841	864	0.791	0	0.86	2.801
130	141	0.638	0.882	0.77	2.42
1030	1054	0.583	0.324	0.63	2.38
490	500	0.924	0.457	0.764	2.267
1929	1941	0.642	0.072	0.728	2.232
982	1010	0.442	0.76	0.9	2.222
1077	1088	0.586	0.872	0.609	2.185
1687	1703	0.617	0	0.952	2.091
906	926	0.334	0	0.902	1.525

## Sheet: Segment 4
Domain 5' start	Domain 3' end	Mean P (in vivo)	Mean P (in vitro)	Mean conservation	Score
1607	1670	0.706	0.722	0.558	4.515
226	242	0.944	0.988	0.467	3.199
611	630	0.842	0.227	0.895	3.039
1527	1544	0.804	0.986	0.395	2.912
1021	1052	0.595	0	0.627	2.107
492	503	0.593	0.419	0.53	2.056
932	955	0.729	0.003	0.508	1.92
255	264	0.704	0.466	0.465	1.728
1323	1395	0.212	0.075	0.601	1.506
73	84	0.429	0.059	0.518	1.341
548	559	0.676	0.001	0.18	0.905
716	758	0.105	0	0.467	0.885

## Sheet: Segment 5
Domain 5' start	Domain 3' end	Mean P (in vivo)	Mean P (in vitro)	Mean conservation	Score
1477	1529	0.892	0.995	0.994	6.934
1278	1370	0.93	0.653	0.732	5.818
356	373	0.984	0.999	0.913	5.421
769	815	0.808	0.955	0.793	5.052
21	35	0.885	0.997	0.999	4.966
1200	1217	0.654	0.982	0.909	3.665
907	953	0.478	0.683	0.794	3.49
395	409	0.651	0.968	0.764	3.177
1428	1445	0.231	0.042	0.995	2.186
292	303	0.501	0.383	0.931	1.918
1098	1118	0.332	0	0.821	1.784
1129	1146	0.335	0	0.796	1.751
1455	1465	0.397	0.51	0.691	1.688
742	755	0.564	0.004	0.823	1.471
145	180	0.156	0.031	0.867	1.405
1245	1258	0.316	0	0.684	1.057

## Sheet: Segment 6
Domain 5' start	Domain 3' end	Mean P (in vivo)	Mean P (in vitro)	Mean conservation	Score
502	555	0.823	0.902	0.681	6.347
940	961	0.876	1	0.583	4.601
1116	1141	0.807	0.901	0.464	4.59
452	474	0.677	0.788	0.707	3.362
61	75	0.792	0.992	0.372	3.336
252	267	0.677	0.427	0.796	3.274
708	724	0.789	0.956	0.297	3.162
433	445	0.869	0.883	0.506	3.011
1356	1373	0.654	0	0.735	2.149

## Sheet: Segment 7
Domain 5' start	Domain 3' end	Mean P (in vivo)	Mean P (in vitro)	Mean conservation	Score
634	725	0.892	0.974	0.885	7.081
967	994	0.926	0.983	0.998	6.438
258	312	0.914	0.94	0.971	6.113
101	122	0.83	0.818	0.968	4.896
474	514	0.953	0.48	0.884	4.795
220	239	0.772	0.997	0.997	4.767
950	964	0.916	0.993	0.994	4.493
386	403	0.875	0.416	0.939	3.841
894	919	0.799	0.667	0.854	3.757
432	462	0.569	0.595	0.743	3.623
573	596	0.441	0.812	0.925	3.238
520	532	0.47	0.838	0.819	2.248
601	631	0.329	0.001	0.937	1.69

## Sheet: Segment 8
Domain 5' start	Domain 3' end	Mean P (in vivo)	Mean P (in vitro)	Mean conservation	Score
603	630	0.973	0.997	0.948	6.461
409	435	0.918	0.997	0.919	6.275
114	167	0.623	0.998	0.869	5.969
562	581	0.988	0.997	0.951	5.872
225	246	0.983	0.973	0.866	5.642
480	525	0.564	0.928	0.853	5.372
299	323	0.672	0.832	0.929	4.315
816	829	0.669	0.997	0.917	3.444
329	389	0.363	0.117	0.941	3.004
249	274	0.825	0.003	0.829	2.563
204	213	0.621	0	0.708	1.404
