# Supplementary material for: In vivo analysis of influenza A mRNA secondary structures identifies critical regulatory motifs
Source: Nucleic Acids Res. 2019 May 4;47(13):7003–17. doi: 10.1093/nar/gkz318 (PMC6648356; doi:10.1093/nar/gkz318)
Supplement: gkz318_Supplemental_Files [file gkz318_supplemental_files.zip › Table S5.xlsx]

## Sheet: Table S5
Segment	Mutations
1	C1929A; A1953C
2	A1965U; U1971C;U1998C
3	C1776U; C1782U
4	G1625U; C1667A
5	U1469C; C1470A; A1500G; A1524C
6	A551C; U561A; C562G; A563C
7	G664U; U706A; C722U; U724G
